# Supplementary material for: IL-33-primed human mast cells drive IL-9 production by CD4+ effector T cells in an OX40L-dependent manner
Source: Front Immunol. 2024 Oct 2;15:1470546. doi: 10.3389/fimmu.2024.1470546 (PMC11479898; doi:10.3389/fimmu.2024.1470546)
Supplement: Supplementary file 2 [file Table1.csv]

															mean FPKM values of the genes corresponding to the ligands were selected from the list of DEGs between IL-33 primed and resting MCs (GSE235240) Leveque et al. 2024		mean FPKM values of the genes corresponding to the receptors were selected from RNAseq data of memory CD4+ T cells activated with anti-CD3/CD28 coated beads for 24h (GEO accession number GSE73214) (LaMere et al., 2017)					ligand-receptor pair score	log2 fold change uprimed MC vs IL-33 primed MCs (leveque et al. 2024)
Ligand.1	Ligand.2	Receptor.1	Receptor.2	Receptor.3	Alias	Family	Cytokines	Checkpoints	Chemokine	Other	Subfamily	Classifications	PubMed.ID	Comments	hMC.1	hMC.2	TCD4.1	TCD4.2	TCD4.3	Rscore	Lscore	hRLscore	Log2FC
ICAM1	NA	ITGAL	ITGB2	NA	NA	Adhesion	NA	NA	NA	NA	NA	Adhesion	Hou (2020)		9,296875818	0	1,930910828	4,620557278	0	2,986952306	9,296875818	27,76932466	4,492071883
CSF2	NA	CSF2RA	CSF2RB	NA	GM-CSF=CFS2	Cytokine	type 1	NA	NA	NA	NA	Cytokine /Cytokine type 1	18692472	NA	10	0	0,876666619	1,789378171	0	1,252472798	10	12,52472798	11,38256977
ICAM1	NA	ITGAM	ITGB2	NA	NA	Adhesion	NA	NA	NA	NA	NA	Adhesion	Hou (2020)		9,296875818	0	0,373652812	4,620557278	0	1,313957464	9,296875818	12,21569938	4,492071883
PLAU	NA	PLAUR	NA	NA	NA	Others	NA	NA	NA	NA	NA	NA	11501527	NA	1,665814799	0	2,894390304	0	0	2,894390304	1,665814799	4,821518201	1,522698438
CD58	NA	CD2	NA	NA	CD58=LFA3	Adhesion	NA	NA	NA	Integrin	NA	Integrin	7544396		0,607042319	0	7,722058297	0	0	7,722058297	0,607042319	4,687616173	1,008854019
TNFSF4	NA	TNFRSF4	NA	NA	TNFSF4 = OX40L	Checkpoint	TNF	TNF	NA	NA	NA	TNF Family/Cytokine/Checkpoint	11239407	NA	0,437157208	0	10	0	0	10	0,437157208	4,371572085	2,309136447
CD274	NA	PDCD1	NA	NA	CD274 = PDL1	Checkpoint	NA	B7	NA	NA	NA	Checkpoint	23954143	NA	1,601318177	0	2,313753032	0	0	2,313753032	1,601318177	3,705054788	3,219962231
TNFSF10	NA	TNFRSF10A	NA	NA	TNFSF10=TRAIL	Checkpoint	TNF	NA	NA	NA	NA	TNF Family/Cytokine	11239407	promote B cell proliferation	5,840892338	0	0,513030303	0	0	0,513030303	5,840892338	2,996554768	1,933321488
CCL2	NA	CCR2	NA	NA	NA	Chemokine	NA	NA	CC	NA	NA	Chemokine	22633458	NA	8,275284696	0	0,278410513	0	0	0,278410513	8,275284696	2,303926258	2,424470937
TNF	NA	TNFRSF1B	NA	NA	NA	Cytokine	TNF	NA	NA	NA	NA	TNF Family/Cytokine	11239407	NA	0,289112376	0	7,21100556	0	0	7,21100556	0,289112376	2,084790948	6,851769107
ICOSLG	NA	CTLA4	NA	NA	NA	Checkpoint	NA	B7	NA	NA	NA	Checkpoint	21530327	NA	0,170983977	0	10	0	0	10	0,170983977	1,709839767	4,697656636
TNFSF10	NA	TNFRSF10B	NA	NA	NA	Checkpoint	TNF	NA	NA	NA	NA	TNF Family/Cytokine	11239407	promote B cell proliferation	5,840892338	0	0,230995336	0	0	0,230995336	5,840892338	1,349218886	1,933321488
CD80	NA	CTLA4	NA	NA	CD80=B7-1	Checkpoint	NA	B7	NA	NA	NA	Checkpoint	10583602	NA	0,111373696	0	10	0	0	10	0,111373696	1,113736959	1,194527608
IL10	NA	IL10RA	IL10RB	NA	NA	Cytokine	type 2	NA	NA	NA	NA	interleukin /Cytokine/Cytokine type 2	10347215		0,969312608	0	1,103628976	0,646960849	0	0,844988011	0,969312608	0,819057533	4,355066741
ICOSLG	NA	ICOS	NA	NA	ICOSL=B7-H2	Checkpoint	NA	B7	NA	NA	NA	Checkpoint	14599850		0,170983977	0	3,159236586	0	0	3,159236586	0,170983977	0,540178835	4,697656636
TNFSF9	NA	TNFRSF9	NA	NA	TNFSF9 = 4-1BBL=CD137L	Checkpoint					NA				0,35477843	0	1,167961274	0	0	1,167961274	0,35477843	0,414367467	6,980590913
CCL4	NA	CCR5	NA	NA	NA	Chemokine	NA	NA	CC	NA	NA	Chemokine	22633458	NA	0,589730918	0	0,683930731	0	0	0,683930731	0,589730918	0,403335097	8,454279376
TNF	NA	TNFRSF1A	NA	NA	NA	Cytokine	TNF	NA	NA	NA	NA	TNF Family/Cytokine	11239407	NA	0,289112376	0	1,095143736	0	0	1,095143736	0,289112376	0,316619607	6,851769107
ICOSLG	NA	CD28	NA	NA	NA	Checkpoint	NA	B7	NA	NA	NA	Checkpoint	21530327	NA	0,170983977	0	1,821361234	0	0	1,821361234	0,170983977	0,311423587	4,697656636
CD70	NA	CD27	NA	NA	CD70=CD27L	Checkpoint	TNF	TNF	NA	NA	NA	Cytokine/Checkpoint	8120384		0,333797444	0	0,898881424	0	0	0,898881424	0,333797444	0,300044322	8,288654741
VCAM1	NA	ITGA4	ITGB7	NA	NA	Adhesion	NA	NA	NA	Integrin	NA	Integrin	20118278		0,229945241	0	0,609828249	2,270047134	0	1,176579309	0,229945241	0,270548812	11,38016064
LTA	NA	TNFRSF1B	NA	NA	NA	Cytokine	TNF	NA	NA	NA	NA	TNF Family/Cytokine	7995952	NA	0,036257609	0	7,21100556	0	0	7,21100556	0,036257609	0,261453821	3,254129933
IL7	NA	IL7R	IL2RG	NA	NA	Cytokine	type 1	NA	NA	NA	NA	interleukin/Cytokine/Cytokine type 1	15546386	NA	0,133363868	0	0,909742067	3,867220799	0	1,875679461	0,133363868	0,250147869	5,025869727
VCAM1	NA	ITGA4	ITGB1	NA	ITGB1=CD29	Adhesion					NA			NA	0,229945241	0	0,609828249	1,327454375	0	0,899732837	0,229945241	0,206889284	11,38016064
CD80	NA	CD28	NA	NA	CD80=B7-1	Checkpoint	NA	B7	NA	NA	NA	Checkpoint	7545666	NA	0,111373696	0	1,821361234	0	0	1,821361234	0,111373696	0,202851732	1,194527608
SLAMF7	NA	SLAMF7	NA	NA	NA	Immune Regulators	NA	NA	NA	NA	NA	NA			0,085977954	0	1,539205329	0	0	1,539205329	0,085977954	0,132337725	3,644345384
HLA-F	NA	LILRB1	NA	NA	NA	Antigen binding	NA	NA	NA	NA	NA	Antigen binding	9285411		0,21905948	0	0,593768694	0	0	0,593768694	0,21905948	0,130070662	2,233156253
CXCL10	NA	CXCR3	NA	NA	NA	Chemokine	NA	NA	CXC	NA	NA	Chemokine	12884299	NA	0,086858634	0	1,389068383	0	0	1,389068383	0,086858634	0,120652583	9,722467542
PVR	NA	CD226	NA	NA	PVR=CD155	Checkpoint					NA				0,145961316	0	0,731574828	0	0	0,731574828	0,145961316	0,106781625	2,466665032
SLAMF1	NA	SLAMF1	NA	NA	SLAMF1=CD150	Immune Regulators	NA	NA	NA	SLAM	NA	SLAM	15539155	NA	0,039565404	0	2,67410225	0	0	2,67410225	0,039565404	0,105801935	3,165578651
SPON2	NA	ITGA5	ITGB1	NA	NA	Adhesion	NA	NA	NA	Integrin	NA	NA			0,097241408	0	0,783478529	1,327454375	0	1,019819592	0,097241408	0,099168693	8,180517992
PVR	NA	PVRIG	NA	NA	PVRIG=CD112	Checkpoint	NA	Nectin	NA	NA	NA	Checkpoint	NA	NA	0,145961316	0	0,656067814	0	0	0,656067814	0,145961316	0,095760522	2,466665032
SPON2	NA	ITGA4	ITGB1	NA	NA	Adhesion	NA	NA	NA	Integrin	NA	NA			0,097241408	0	0,609828249	1,327454375	0	0,899732837	0,097241408	0,087491287	8,180517992
PVR	NA	TIGIT	NA	NA	PVR=CD155	Checkpoint	NA	Nectin	NA	NA	NA	Checkpoint	27192565	NA	0,145961316	0	0,569027926	0	0	0,569027926	0,145961316	0,083056065	2,466665032
CLEC2D	NA	KLRB1	NA	NA	KLRB1=CD161	Checkpoint	NA	NA	NA	NKR	NA	NA			0,176499323	0	0,411114789	0	0	0,411114789	0,176499323	0,072561482	3,478376978
CCL5	NA	CCR1	NA	NA	CCL5=RANTES	Chemokine	NA	NA	CC	NA	NA	Chemokine	22633458	NA	0,076242003	0	0,888857964	0	0	0,888857964	0,076242003	0,067768312	4,155043471
VEGFA	NA	NRP2	NA	NA	NA	Growth factor	NA	NA	NA	NA	NA	Growth factor	11181169	NA	0,256796267	0	0,249849644	0	0	0,249849644	0,256796267	0,064160456	1,432136777
CCL5	NA	CCR5	NA	NA	CCL5=RANTES	Chemokine	NA	NA	CC	NA	NA	Chemokine	22633458	NA	0,076242003	0	0,683930731	0	0	0,683930731	0,076242003	0,052144249	4,155043471
LTA	NA	TNFRSF14	NA	NA	TNFRSF14 = HVEM	Cytokine	TNF	NA	NA	NA	NA	TNF Family/Cytokine	7995952	NA	0,036257609	0	1,110334748	0	0	1,110334748	0,036257609	0,040258083	3,254129933
LTA	NA	TNFRSF1A	NA	NA	NA	Cytokine	TNF	NA	NA	NA	NA	TNF Family/Cytokine	7995952	NA	0,036257609	0	1,095143736	0	0	1,095143736	0,036257609	0,039707294	3,254129933
PVR	NA	CD96	NA	NA	PVR=CD155	Checkpoint	NA	Nectin	NA	NA	NA	Checkpoint	9626554	NA	0,145961316	0	0,244690583	0	0	0,244690583	0,145961316	0,03571536	2,466665032
IL3	NA	IL3RA	CSF2RB	NA	NA	Cytokine	type 1	NA	NA	NA	NA	interleukin/Cytokine / Cytokine type 1	1833064	NA	0,010616298	0	3,635790236	1,789378171	0	2,550647698	0,010616298	0,027078437	6,144617186
CXCL11	NA	CXCR3	NA	NA	NA	Chemokine	NA	NA	CXC	NA	NA	Chemokine	12884299	NA	0,019207041	0	1,389068383	0	0	1,389068383	0,019207041	0,026679893	8,214320161
THBS1	NA	ITGA4	ITGB1	NA	NA	Immune Regulators	NA	NA	NA	Integrin	NA	NA	11980922		0,025717961	0	0,609828249	1,327454375	0	0,899732837	0,025717961	0,023139294	1,57657913
CCL3L1	NA	CCR1	NA	NA	NA	Chemokine	NA	NA	CC	NA	NA	Chemokine	22633458	NA	0,023822775	0	0,888857964	0	0	0,888857964	0,023822775	0,021175063	5,321976154
CCL3	NA	CCR1	NA	NA	NA	Chemokine	NA	NA	CC	NA	NA	Chemokine	22633458	NA	0,021796671	0	0,888857964	0	0	0,888857964	0,021796671	0,019374144	7,472562433
LTB	LTA	LTBR	NA	NA	TNFSF3=LTB / TNFRSF3 = LTBR	Cytokine	TNF	NA	NA	NA	NA	TNF Family/Cytokine	11239407	NA	0,225522516	0,036257609	0,213009401	0	0	0,213009401	0,090426253	0,019261642	3,976434144
CCL3L1	NA	CCR5	NA	NA	NA	Chemokine	NA	NA	CC	NA	NA	Chemokine	22633458	NA	0,023822775	0	0,683930731	0	0	0,683930731	0,023822775	0,016293128	5,321976154
THBS1	NA	CD47	NA	NA	NA	Immune Regulators	NA	NA	NA	NA	NA	NA	11980922		0,025717961	0	0,630504923	0	0	0,630504923	0,025717961	0,016215301	1,57657913
CCL3	NA	CCR5	NA	NA	NA	Chemokine	NA	NA	CC	NA	NA	Chemokine	22633458	NA	0,021796671	0	0,683930731	0	0	0,683930731	0,021796671	0,014907413	7,472562433
CXCL11	NA	CCR5	NA	NA	NA	Chemokine	NA	NA	CXC	NA	NA	Chemokine	22633458		0,019207041	0	0,683930731	0	0	0,683930731	0,019207041	0,013136286	8,214320161
CCL13	NA	CCR2	NA	NA	NA	Chemokine	NA	NA	CC	NA	NA	Chemokine	22633458	NA	0,042389168	0	0,278410513	0	0	0,278410513	0,042389168	0,01180159	6,248553032
NCR3LG1	NA	NCR3	NA	NA	NCR3LG1=B7-H6 ; NCR3=NKp30	Checkpoint	NA	B7	NA	NA	NA	Checkpoint	23954143	NA	0,02156866	0	0,380888906	0	0	0,380888906	0,02156866	0,008215263	1,308022397
